# Supplementary material for: Isolation and characterization of novel phages for control of the phytopathogen Pseudomonas marginalis
Source: Appl Microbiol Biotechnol. 2025 Dec 19;109(1):276. doi: 10.1007/s00253-025-13657-1 (PMC12718236; doi:10.1007/s00253-025-13657-1)
Supplement: Supplementary file 2 — (XLSX 60.7 KB) [file 253_2025_13657_MOESM2_ESM.xlsx]

## Sheet: Title page
Supplemental Material Isolation and Characterization of Novel Phages for Control of the Phytopathogen Pseudomonas marginalis Journal: Applied Microbiology and Biotechnology Dina Gamal El-Sayed1, Ashraf Fathy Abd El-Rahman2, El-Shaimaa Mostafa Abd El-Hamed 2, Marwa N. Ahmed3,1*, Rasha Samir Mohamed1 1Department of Agricultural Microbiology, Faculty of Agriculture, Cairo University, Giza 12613, Egy…

## Sheet: Table S2
Table S2 ORF details of Pseudomonas Phage DG23 genome
Genome	ORF	Start	End	Strand	GC	Annotation	pident	coverage	cloest_gene
Pseudomonas phage DG23	Pseudomonas_1	1	525	1	0.474	hypothetical protein	38.4	1	hypothetical protein
Pseudomonas phage DG23	Pseudomonas_2	542	754	1	0.498	head fiber protein	44.3	1	head fiber protein
Pseudomonas phage DG23	Pseudomonas_3	900	2441	1	0.475	terminase large subunit	77	0.98	terminase large subunit
Pseudomonas phage DG23	Pseudomonas_4	2451	3893	1	0.464	portal protein	73.1	1	portal protein
Pseudomonas phage DG23	Pseudomonas_5	3902	4366	1	0.467	putative methyltransferase	74.5	1	putative methyltransferase
Pseudomonas phage DG23	Pseudomonas_6	4363	5280	1	0.474	hypothetical protein	67.6	1	hypothetical protein
Pseudomonas phage DG23	Pseudomonas_7	5300	5689	1	0.477	hypothetical protein	87.6	1	hypothetical protein
Pseudomonas phage DG23	Pseudomonas_8	5704	6756	1	0.501	major head protein	75.6	1	major head protein
Pseudomonas phage DG23	Pseudomonas_9	6803	7273	1	0.495	hypothetical protein	61	1	hypothetical protein
Pseudomonas phage DG23	Pseudomonas_10	7257	7721	1	0.465	hypothetical protein	55.3	0.99	hypothetical protein
Pseudomonas phage DG23	Pseudomonas_11	7730	8098	1	0.485	head protein	72.4	1	head protein
Pseudomonas phage DG23	Pseudomonas_12	8095	8676	1	0.462	hypothetical protein	50	1	hypothetical protein
Pseudomonas phage DG23	Pseudomonas_13	8685	9977	1	0.483	tail sheath	71.2	1	tail sheath
Pseudomonas phage DG23	Pseudomonas_14	10012	10542	1	0.478	virion structural protein	69.5	1	virion structural protein
Pseudomonas phage DG23	Pseudomonas_15	10601	11104	1	0.456	hypothetical protein	66.9	0.99	hypothetical protein
Pseudomonas phage DG23	Pseudomonas_16	11104	11640	1	0.486	hypothetical protein	55.3	1	hypothetical protein
Pseudomonas phage DG23	Pseudomonas_17	11653	12012	1	0.436	tail assembly chaperone	60.7	1	tail assembly chaperone
Pseudomonas phage DG23	Pseudomonas_18	12093	12248	1	0.481	hypothetical protein (no hit)	0	0	unknown
Pseudomonas phage DG23	Pseudomonas_19	12264	14660	1	0.48	tail length tape measure protein	34	1	tail length tape measure protein
Pseudomonas phage DG23	Pseudomonas_20	14660	15502	1	0.451	tail fiber protein	44.9	1	tail fiber protein
Pseudomonas phage DG23	Pseudomonas_21	15504	15845	1	0.418	virion structural protein	57	1	virion structural protein
Pseudomonas phage DG23	Pseudomonas_22	15848	16735	1	0.477	baseplate hub	59.9	1	baseplate hub
Pseudomonas phage DG23	Pseudomonas_23	16732	17496	1	0.458	baseplate spike	62.6	0.97	baseplate spike
Pseudomonas phage DG23	Pseudomonas_24	17498	17866	1	0.436	hypothetical protein	70.8	1	hypothetical protein
Pseudomonas phage DG23	Pseudomonas_25	17868	19331	1	0.488	baseplate wedge subunit	62.1	1	baseplate wedge subunit
Pseudomonas phage DG23	Pseudomonas_26	19344	20075	1	0.485	hypothetical protein	71.3	1	hypothetical protein
Pseudomonas phage DG23	Pseudomonas_27	20088	22661	1	0.5	tail fiber protein	37	1	tail fiber protein
Pseudomonas phage DG23	Pseudomonas_28	22671	23096	1	0.484	hypothetical protein (no hit)	0	0	unknown
Pseudomonas phage DG23	Pseudomonas_29	23140	24816	1	0.486	tail fiber protein	63.3	1	tail fiber protein
Pseudomonas phage DG23	Pseudomonas_30	24829	25353	1	0.474	endolysin	64.2	1	endolysin
Pseudomonas phage DG23	Pseudomonas_31	25350	25607	1	0.453	hypothetical protein	66.7	0.94	hypothetical protein
Pseudomonas phage DG23	Pseudomonas_32	25600	26073	1	0.494	hypothetical protein (no hit)	0	0	unknown
Pseudomonas phage DG23	Pseudomonas_33	26036	26200	1	0.527	hypothetical protein (no hit)	0	0	unknown
Pseudomonas phage DG23	Pseudomonas_34	26181	26492	1	0.433	hypothetical protein	35.1	0.92	hypothetical protein
Pseudomonas phage DG23	Pseudomonas_35	26505	26822	1	0.443	hypothetical protein	52.1	0.67	hypothetical protein
Pseudomonas phage DG23	Pseudomonas_36	26862	27143	-1	0.475	hypothetical protein (no hit)	0	0	unknown
Pseudomonas phage DG23	Pseudomonas_37	27169	27591	-1	0.508	hypothetical protein (no hit)	0	0	unknown
Pseudomonas phage DG23	Pseudomonas_38	27604	28038	-1	0.497	deoxyuridine 5'-triphosphate nucleotide hydrolase	60.3	1	deoxyuridine 5'-triphosphate nucleotide hydrolase
Pseudomonas phage DG23	Pseudomonas_39	28048	28317	-1	0.459	hypothetical protein (no hit)	0	0	unknown
Pseudomonas phage DG23	Pseudomonas_40	28328	28717	-1	0.485	hypothetical protein (no hit)	0	0	unknown
Pseudomonas phage DG23	Pseudomonas_41	28717	28884	-1	0.512	hypothetical protein (no hit)	0	0	unknown
Pseudomonas phage DG23	Pseudomonas_42	28887	29090	-1	0.505	hypothetical protein	45.8	1	hypothetical protein
Pseudomonas phage DG23	Pseudomonas_43	29502	30047	1	0.463	hypothetical protein	38.5	0.98	hypothetical protein
Pseudomonas phage DG23	Pseudomonas_44	30125	30325	1	0.463	hypothetical protein (no hit)	0	0	unknown
Pseudomonas phage DG23	Pseudomonas_45	30325	30729	1	0.472	hypothetical protein	69.2	0.91	hypothetical protein
Pseudomonas phage DG23	Pseudomonas_46	30742	31053	1	0.478	hypothetical protein (no hit)	0	0	unknown
Pseudomonas phage DG23	Pseudomonas_47	31055	31345	1	0.481	hypothetical protein	46.1	0.93	hypothetical protein
Pseudomonas phage DG23	Pseudomonas_48	31355	31591	1	0.473	hypothetical protein (no hit)	0	0	unknown
Pseudomonas phage DG23	Pseudomonas_49	31657	32274	1	0.531	tail fiber protein	54.7	0.99	tail fiber protein
Pseudomonas phage DG23	Pseudomonas_50	32666	32836	1	0.439	hypothetical protein (no hit)	0	0	unknown
Pseudomonas phage DG23	Pseudomonas_51	32847	33068	1	0.459	hypothetical protein (no hit)	0	0	unknown
Pseudomonas phage DG23	Pseudomonas_52	33174	33356	1	0.464	hypothetical protein (no hit)	0	0	unknown
Pseudomonas phage DG23	Pseudomonas_53	33356	33643	1	0.503	hypothetical protein (no hit)	0	0	unknown
Pseudomonas phage DG23	Pseudomonas_54	33655	33873	1	0.502	hypothetical protein (no hit)	0	0	unknown
Pseudomonas phage DG23	Pseudomonas_55	33870	34064	1	0.456	hypothetical protein (no hit)	0	0	unknown
Pseudomonas phage DG23	Pseudomonas_56	34061	34273	1	0.474	hypothetical protein (no hit)	0	0	unknown
Pseudomonas phage DG23	Pseudomonas_57	34273	34530	1	0.484	hypothetical protein (no hit)	0	0	unknown
Pseudomonas phage DG23	Pseudomonas_58	34527	36407	1	0.505	DNA primase/helicase	64.5	0.99	DNA primase/helicase
Pseudomonas phage DG23	Pseudomonas_59	36479	38767	1	0.509	DNA polymerase I	74.7	1	DNA polymerase I
Pseudomonas phage DG23	Pseudomonas_60	38829	39020	1	0.479	hypothetical protein (no hit)	0	0	unknown
Pseudomonas phage DG23	Pseudomonas_61	39017	39193	1	0.435	hypothetical protein (no hit)	0	0	unknown
Pseudomonas phage DG23	Pseudomonas_62	39193	39888	1	0.523	hypothetical protein (no hit)	0	0	unknown
Pseudomonas phage DG23	Pseudomonas_63	39975	40985	1	0.515	hypothetical protein	72.4	1	hypothetical protein
Pseudomonas phage DG23	Pseudomonas_64	41057	41284	1	0.452	hypothetical protein (no hit)	0	0	unknown
Pseudomonas phage DG23	Pseudomonas_65	41295	41555	1	0.456	hypothetical protein (no hit)	0	0	unknown
Pseudomonas phage DG23	Pseudomonas_66	41552	41719	1	0.506	hypothetical protein (no hit)	0	0	unknown
Pseudomonas phage DG23	Pseudomonas_67	41732	41998	1	0.487	hypothetical protein	36.2	0.92	hypothetical protein
Pseudomonas phage DG23	Pseudomonas_68	42059	42241	1	0.475	hypothetical protein (no hit)	0	0	unknown
Pseudomonas phage DG23	Pseudomonas_69	42234	43283	1	0.484	hypothetical protein	61.3	0.99	hypothetical protein
Pseudomonas phage DG23	Pseudomonas_70	43283	43486	1	0.422	hypothetical protein (no hit)	0	0	unknown
Pseudomonas phage DG23	Pseudomonas_71	43483	43638	1	0.442	hypothetical protein (no hit)	0	0	unknown
Pseudomonas phage DG23	Pseudomonas_72	43622	44185	1	0.488	HNH endonuclease	67.8	0.98	HNH endonuclease
Pseudomonas phage DG23	Pseudomonas_73	44198	44578	1	0.504	hypothetical protein (no hit)	0	0	unknown
Pseudomonas phage DG23	Pseudomonas_74	44575	45360	1	0.511	hypothetical protein	69.1	0.98	hypothetical protein
Pseudomonas phage DG23	Pseudomonas_75	45405	45695	1	0.491	hypothetical protein (no hit)	0	0	unknown
Pseudomonas phage DG23	Pseudomonas_76	45707	45943	1	0.506	hypothetical protein (no hit)	0	0	unknown
Pseudomonas phage DG23	Pseudomonas_77	45943	46161	1	0.475	hypothetical protein (no hit)	0	0	unknown
Pseudomonas phage DG23	Pseudomonas_78	46151	47023	1	0.528	hypothetical protein (no hit)	0	0	unknown
Pseudomonas phage DG23	Pseudomonas_79	47093	47203	1	0.405	hypothetical protein (no hit)	0	0	unknown
Pseudomonas phage DG23	Pseudomonas_80	47200	48171	1	0.483	hypothetical protein	56.9	1	hypothetical protein
Pseudomonas phage DG23	Pseudomonas_81	48173	48535	1	0.474	thymidylate synthase	67.3	0.9	thymidylate synthase
Pseudomonas phage DG23	Pseudomonas_82	48545	49621	1	0.474	ribonucleotide reductase R2/beta subunit	71.3	0.93	ribonucleotide reductase R2/beta subunit
Pseudomonas phage DG23	Pseudomonas_83	49621	51357	1	0.512	ribonucleotide reductase	77.1	0.99	ribonucleotide reductase
Pseudomonas phage DG23	Pseudomonas_84	51426	51563	1	0.5	hypothetical protein (no hit)	0	0	unknown
Pseudomonas phage DG23	Pseudomonas_85	51560	51724	1	0.491	hypothetical protein (no hit)	0	0	unknown
Pseudomonas phage DG23	Pseudomonas_86	51724	52056	1	0.483	hypothetical protein	43.8	1	hypothetical protein
Pseudomonas phage DG23	Pseudomonas_87	52053	52379	1	0.505	hypothetical protein (no hit)	0	0	unknown
Pseudomonas phage DG23	Pseudomonas_88	52416	52865	1	0.5	hypothetical protein	36.2	1	hypothetical protein
Pseudomonas phage DG23	Pseudomonas_89	52877	53215	1	0.451	hypothetical protein (no hit)	0	0	unknown
Pseudomonas phage DG23	Pseudomonas_90	53215	53469	1	0.522	hypothetical protein (no hit)	0	0	unknown
Pseudomonas phage DG23	Pseudomonas_91	53469	53675	1	0.507	hypothetical protein (no hit)	0	0	unknown
Pseudomonas phage DG23	Pseudomonas_92	53675	54118	1	0.482	hypothetical protein (no hit)	0	0	unknown
Pseudomonas phage DG23	Pseudomonas_93	54140	55003	1	0.512	hypothetical protein (no hit)	0	0	unknown
Pseudomonas phage DG23	Pseudomonas_94	55086	55262	1	0.486	hypothetical protein (no hit)	0	0	unknown
Pseudomonas phage DG23	Pseudomonas_95	55386	55901	1	0.494	hypothetical protein (no hit)	0	0	unknown
Pseudomonas phage DG23	Pseudomonas_96	55917	56321	1	0.504	hypothetical protein (no hit)	0	0	unknown
Pseudomonas phage DG23	Pseudomonas_97	56318	56686	1	0.537	hypothetical protein (no hit)	0	0	unknown
Pseudomonas phage DG23	Pseudomonas_98	56683	57759	1	0.512	hypothetical protein	48.4	1	hypothetical protein
Pseudomonas phage DG23	Pseudomonas_99	57889	58122	1	0.487	hypothetical protein (no hit)	0	0	unknown
Pseudomonas phage DG23	Pseudomonas_100	59008	59211	1	0.471	hypothetical protein (no hit)	0	0	unknown
Pseudomonas phage DG23	Pseudomonas_101	59208	59690	1	0.509	SprT-like family protein	47.4	0.97	SprT-like family protein
Pseudomonas phage DG23	Pseudomonas_102	59687	59989	1	0.515	hypothetical protein (no hit)	0	0	unknown
Pseudomonas phage DG23	Pseudomonas_103	60086	60274	1	0.566	hypothetical protein (no hit)	0	0	unknown
Pseudomonas phage DG23	Pseudomonas_104	60367	60669	1	0.528	hypothetical protein	59.6	1	hypothetical protein
Pseudomonas phage DG23	Pseudomonas_105	60750	60881	1	0.5	hypothetical protein (no hit)	0	0	unknown
Pseudomonas phage DG23	Pseudomonas_106	60884	61138	1	0.502	hypothetical protein (no hit)	0	0	unknown
Pseudomonas phage DG23	Pseudomonas_107	61190	61543	1	0.494	hypothetical protein (no hit)	0	0	unknown
Pseudomonas phage DG23	Pseudomonas_108	61637	61921	1	0.491	hypothetical protein (no hit)	0	0	unknown
Pseudomonas phage DG23	Pseudomonas_109	61999	62676	1	0.5	hypothetical protein	69.3	1	hypothetical protein
Pseudomonas phage DG23	Pseudomonas_110	62881	63270	1	0.444	hypothetical protein	55.6	0.84	hypothetical protein
Pseudomonas phage DG23	Pseudomonas_111	63267	63485	1	0.479	hypothetical protein (no hit)	0	0	unknown
Pseudomonas phage DG23	Pseudomonas_112	63482	63787	1	0.493	hypothetical protein (no hit)	0	0	unknown
Pseudomonas phage DG23	Pseudomonas_113	63844	64446	1	0.506	hypothetical protein	37.7	1	hypothetical protein
Pseudomonas phage DG23	Pseudomonas_114	64500	64631	1	0.439	hypothetical protein (no hit)	0	0	unknown
Pseudomonas phage DG23	Pseudomonas_115	64624	64791	1	0.482	hypothetical protein (no hit)	0	0	unknown
Pseudomonas phage DG23	Pseudomonas_116	64791	65030	1	0.5	hypothetical protein (no hit)	0	0	unknown
Pseudomonas phage DG23	Pseudomonas_117	65306	65698	1	0.524	hypothetical protein (no hit)	0	0	unknown
Pseudomonas phage DG23	Pseudomonas_118	65796	66170	1	0.488	hypothetical protein (no hit)	0	0	unknown
Pseudomonas phage DG23	Pseudomonas_119	66353	66622	1	0.47	hypothetical protein (no hit)	0	0	unknown
Pseudomonas phage DG23	Pseudomonas_120	66619	66822	1	0.441	hypothetical protein (no hit)	0	0	unknown
Pseudomonas phage DG23	Pseudomonas_121	67913	68347	-1	0.49	hypothetical protein (no hit)	0	0	unknown
Pseudomonas phage DG23	Pseudomonas_122	68350	68607	-1	0.477	hypothetical protein (no hit)	0	0	unknown
Pseudomonas phage DG23	Pseudomonas_123	68786	69241	-1	0.52	hypothetical protein (no hit)	0	0	unknown
Pseudomonas phage DG23	Pseudomonas_124	69238	69387	-1	0.513	hypothetical protein (no hit)	0	0	unknown
Pseudomonas phage DG23	Pseudomonas_125	69400	69699	-1	0.493	hypothetical protein (no hit)	0	0	unknown
Pseudomonas phage DG23	Pseudomonas_126	69687	70061	-1	0.469	hypothetical protein (no hit)	0	0	unknown
Pseudomonas phage DG23	Pseudomonas_127	70058	70480	-1	0.473	hypothetical protein	45.3	0.99	hypothetical protein
Pseudomonas phage DG23	Pseudomonas_128	70573	70770	-1	0.47	hypothetical protein (no hit)	0	0	unknown
Pseudomonas phage DG23	Pseudomonas_129	70767	70952	-1	0.43	hypothetical protein (no hit)	0	0	unknown
Pseudomonas phage DG23	Pseudomonas_130	70949	71392	-1	0.482	hypothetical protein	47.3	1	hypothetical protein
Pseudomonas phage DG23	Pseudomonas_131	71537	71851	-1	0.483	hypothetical protein	35.3	0.87	hypothetical protein
Pseudomonas phage DG23	Pseudomonas_132	71902	72366	-1	0.495	hypothetical protein (no hit)	0	0	unknown
Pseudomonas phage DG23	Pseudomonas_133	72363	72875	-1	0.54	hypothetical protein	33.1	0.83	hypothetical protein
Pseudomonas phage DG23	Pseudomonas_134	72891	73388	-1	0.476	hypothetical protein	57.2	1	hypothetical protein
Pseudomonas phage DG23	Pseudomonas_135	73388	73774	-1	0.509	hypothetical protein	35.9	0.82	hypothetical protein
Pseudomonas phage DG23	Pseudomonas_136	73783	74505	-1	0.501	DprA-like DNA recombination-mediator protein	48.9	0.83	DprA-like DNA recombination-mediator protein
Pseudomonas phage DG23	Pseudomonas_137	74468	74611	-1	0.472	hypothetical protein (no hit)	0	0	unknown
Pseudomonas phage DG23	Pseudomonas_138	74608	75384	-1	0.506	PhoH-like phosphate starvation-inducible	58.7	0.96	PhoH-like phosphate starvation-inducible
Pseudomonas phage DG23	Pseudomonas_139	75394	75615	-1	0.441	hypothetical protein (no hit)	0	0	unknown
Pseudomonas phage DG23	Pseudomonas_140	75590	76891	-1	0.507	glutathionylspermidine synthase	61.5	1	glutathionylspermidine synthase
Pseudomonas phage DG23	Pseudomonas_141	77063	77263	-1	0.488	hypothetical protein (no hit)	0	0	unknown
Pseudomonas phage DG23	Pseudomonas_142	77443	78078	-1	0.527	hypothetical protein	47.7	1	hypothetical protein
Pseudomonas phage DG23	Pseudomonas_143	78094	78432	-1	0.516	hypothetical protein (no hit)	0	0	unknown
Pseudomonas phage DG23	Pseudomonas_144	78442	78957	-1	0.461	macro domain-containing protein	50.9	1	macro domain-containing protein
Pseudomonas phage DG23	Pseudomonas_145	79130	79393	-1	0.466	hypothetical protein (no hit)	0	0	unknown
Pseudomonas phage DG23	Pseudomonas_146	79458	81257	-1	0.514	nicotinamide phosphoribosyl transferase	64	1	nicotinamide phosphoribosyl transferase
Pseudomonas phage DG23	Pseudomonas_147	81268	81456	-1	0.407	hypothetical protein (no hit)	0	0	unknown
Pseudomonas phage DG23	Pseudomonas_148	81525	82364	-1	0.508	ribose-phosphate pyrophosphokinase	43.3	1	ribose-phosphate pyrophosphokinase
Pseudomonas phage DG23	Pseudomonas_149	82376	82783	-1	0.505	ATPase	51.9	1	ATPase
Pseudomonas phage DG23	Pseudomonas_150	82780	83691	-1	0.507	RNA ligase	50.2	0.99	RNA ligase
Pseudomonas phage DG23	Pseudomonas_151	83682	83852	-1	0.462	hypothetical protein (no hit)	0	0	unknown
Pseudomonas phage DG23	Pseudomonas_152	83852	84073	-1	0.477	hypothetical protein (no hit)	0	0	unknown
Pseudomonas phage DG23	Pseudomonas_153	84066	84374	-1	0.466	hypothetical protein (no hit)	0	0	unknown
Pseudomonas phage DG23	Pseudomonas_154	84367	84627	-1	0.464	hypothetical protein (no hit)	0	0	unknown
Pseudomonas phage DG23	Pseudomonas_155	84650	85246	-1	0.511	phosphoesterase	58.7	0.96	phosphoesterase
Pseudomonas phage DG23	Pseudomonas_156	85246	85749	-1	0.48	hypothetical protein	40	0.98	hypothetical protein
Pseudomonas phage DG23	Pseudomonas_157	85814	86221	-1	0.505	hypothetical protein (no hit)	0	0	unknown
Pseudomonas phage DG23	Pseudomonas_158	86232	87479	-1	0.49	ATP-dependent DNA ligase	57.6	1	ATP-dependent DNA ligase
Pseudomonas phage DG23	Pseudomonas_159	87476	87811	-1	0.473	hypothetical protein	51	0.98	hypothetical protein
Pseudomonas phage DG23	Pseudomonas_160	87792	88211	-1	0.512	deoxycytidylate deaminase	69.6	1	deoxycytidylate deaminase
Pseudomonas phage DG23	Pseudomonas_161	88208	88423	-1	0.486	hypothetical protein (no hit)	0	0	unknown
Pseudomonas phage DG23	Pseudomonas_162	88420	88587	-1	0.494	hypothetical protein (no hit)	0	0	unknown
Pseudomonas phage DG23	Pseudomonas_163	88584	88925	-1	0.5	hypothetical protein	61.3	0.97	hypothetical protein
Pseudomonas phage DG23	Pseudomonas_164	88922	89164	-1	0.461	hypothetical protein (no hit)	0	0	unknown
Pseudomonas phage DG23	Pseudomonas_165	89218	89799	-1	0.509	ATP-dependent protease	43.3	0.99	ATP-dependent protease
Pseudomonas phage DG23	Pseudomonas_166	89842	90231	-1	0.513	hypothetical protein	53.5	0.97	hypothetical protein
Pseudomonas phage DG23	Pseudomonas_167	90234	90668	-1	0.494	hypothetical protein (no hit)	0	0	unknown
Pseudomonas phage DG23	Pseudomonas_168	91158	91349	1	0.458	hypothetical protein	50.9	0.96	hypothetical protein
Pseudomonas phage DG23	Pseudomonas_169	91520	91846	1	0.465	hypothetical protein	38.8	1	hypothetical protein
Pseudomonas phage DG23	Pseudomonas_170	92842	93408	1	0.489	hypothetical protein	73.8	1	hypothetical protein
Pseudomonas phage DG23	Pseudomonas_171	94177	94305	1	0.473	hypothetical protein	67.6	0.87	hypothetical protein

## Sheet: Table S3
Table S3 ORF details of Pseudomonas Phage RG24 genome
Genome	ORF	Start	End	Strand	GC	Annotation	pident	coverage	cloest_gene
Pseudomonas phage RG24	Pseudomonas_1	1	1077	-1	0.51	hypothetical protein	48.4	1	hypothetical protein
Pseudomonas phage RG24	Pseudomonas_2	1074	1442	-1	0.534	hypothetical protein (no hit)	0	0	unknown
Pseudomonas phage RG24	Pseudomonas_3	1439	1843	-1	0.506	hypothetical protein (no hit)	0	0	unknown
Pseudomonas phage RG24	Pseudomonas_4	1859	2374	-1	0.49	hypothetical protein (no hit)	0	0	unknown
Pseudomonas phage RG24	Pseudomonas_5	2498	2674	-1	0.486	hypothetical protein (no hit)	0	0	unknown
Pseudomonas phage RG24	Pseudomonas_6	2757	3620	-1	0.512	hypothetical protein (no hit)	0	0	unknown
Pseudomonas phage RG24	Pseudomonas_7	3642	4085	-1	0.48	hypothetical protein (no hit)	0	0	unknown
Pseudomonas phage RG24	Pseudomonas_8	4085	4291	-1	0.507	hypothetical protein (no hit)	0	0	unknown
Pseudomonas phage RG24	Pseudomonas_9	4291	4545	-1	0.522	hypothetical protein (no hit)	0	0	unknown
Pseudomonas phage RG24	Pseudomonas_10	4545	4883	-1	0.448	hypothetical protein (no hit)	0	0	unknown
Pseudomonas phage RG24	Pseudomonas_11	4895	5344	-1	0.502	hypothetical protein	36.2	1	hypothetical protein
Pseudomonas phage RG24	Pseudomonas_12	5381	5707	-1	0.502	hypothetical protein (no hit)	0	0	unknown
Pseudomonas phage RG24	Pseudomonas_13	5704	6036	-1	0.483	hypothetical protein	43.8	1	hypothetical protein
Pseudomonas phage RG24	Pseudomonas_14	6036	6200	-1	0.491	hypothetical protein (no hit)	0	0	unknown
Pseudomonas phage RG24	Pseudomonas_15	6197	6334	-1	0.5	hypothetical protein (no hit)	0	0	unknown
Pseudomonas phage RG24	Pseudomonas_16	6403	8139	-1	0.512	ribonucleotide reductase	77.1	0.99	ribonucleotide reductase
Pseudomonas phage RG24	Pseudomonas_17	8139	9215	-1	0.474	ribonucleotide reductase R2/beta subunit	71.3	0.93	ribonucleotide reductase R2/beta subunit
Pseudomonas phage RG24	Pseudomonas_18	9225	9587	-1	0.471	thymidylate synthase	67.3	0.9	thymidylate synthase
Pseudomonas phage RG24	Pseudomonas_19	9589	10560	-1	0.485	hypothetical protein	56.9	1	hypothetical protein
Pseudomonas phage RG24	Pseudomonas_20	10557	10667	-1	0.396	hypothetical protein (no hit)	0	0	unknown
Pseudomonas phage RG24	Pseudomonas_21	10737	11609	-1	0.528	hypothetical protein (no hit)	0	0	unknown
Pseudomonas phage RG24	Pseudomonas_22	11599	11817	-1	0.466	hypothetical protein (no hit)	0	0	unknown
Pseudomonas phage RG24	Pseudomonas_23	11817	12053	-1	0.506	hypothetical protein (no hit)	0	0	unknown
Pseudomonas phage RG24	Pseudomonas_24	12065	12355	-1	0.488	hypothetical protein (no hit)	0	0	unknown
Pseudomonas phage RG24	Pseudomonas_25	12400	13185	-1	0.51	hypothetical protein	69.1	0.98	hypothetical protein
Pseudomonas phage RG24	Pseudomonas_26	13182	13562	-1	0.504	hypothetical protein (no hit)	0	0	unknown
Pseudomonas phage RG24	Pseudomonas_27	13575	14138	-1	0.488	HNH endonuclease	67.8	0.98	HNH endonuclease
Pseudomonas phage RG24	Pseudomonas_28	14122	14277	-1	0.442	hypothetical protein (no hit)	0	0	unknown
Pseudomonas phage RG24	Pseudomonas_29	14274	14477	-1	0.426	hypothetical protein (no hit)	0	0	unknown
Pseudomonas phage RG24	Pseudomonas_30	14477	15526	-1	0.485	hypothetical protein	61.3	0.99	hypothetical protein
Pseudomonas phage RG24	Pseudomonas_31	15519	15701	-1	0.481	hypothetical protein (no hit)	0	0	unknown
Pseudomonas phage RG24	Pseudomonas_32	15762	16028	-1	0.487	hypothetical protein	36.2	0.92	hypothetical protein
Pseudomonas phage RG24	Pseudomonas_33	16041	16208	-1	0.494	hypothetical protein (no hit)	0	0	unknown
Pseudomonas phage RG24	Pseudomonas_34	16205	16465	-1	0.456	hypothetical protein (no hit)	0	0	unknown
Pseudomonas phage RG24	Pseudomonas_35	16476	16703	-1	0.443	hypothetical protein (no hit)	0	0	unknown
Pseudomonas phage RG24	Pseudomonas_36	16775	17785	-1	0.515	hypothetical protein	72.4	1	hypothetical protein
Pseudomonas phage RG24	Pseudomonas_37	17872	18567	-1	0.52	hypothetical protein (no hit)	0	0	unknown
Pseudomonas phage RG24	Pseudomonas_38	18567	18743	-1	0.435	hypothetical protein (no hit)	0	0	unknown
Pseudomonas phage RG24	Pseudomonas_39	18740	18931	-1	0.479	hypothetical protein (no hit)	0	0	unknown
Pseudomonas phage RG24	Pseudomonas_40	18993	21281	-1	0.509	DNA polymerase I	74.7	1	DNA polymerase I
Pseudomonas phage RG24	Pseudomonas_41	21353	23233	-1	0.505	DNA primase/helicase	64.5	0.99	DNA primase/helicase
Pseudomonas phage RG24	Pseudomonas_42	23230	23487	-1	0.484	hypothetical protein (no hit)	0	0	unknown
Pseudomonas phage RG24	Pseudomonas_43	23487	23699	-1	0.479	hypothetical protein (no hit)	0	0	unknown
Pseudomonas phage RG24	Pseudomonas_44	23696	23890	-1	0.456	hypothetical protein (no hit)	0	0	unknown
Pseudomonas phage RG24	Pseudomonas_45	23887	24105	-1	0.502	hypothetical protein (no hit)	0	0	unknown
Pseudomonas phage RG24	Pseudomonas_46	24117	24404	-1	0.503	hypothetical protein (no hit)	0	0	unknown
Pseudomonas phage RG24	Pseudomonas_47	24404	24586	-1	0.464	hypothetical protein (no hit)	0	0	unknown
Pseudomonas phage RG24	Pseudomonas_48	24692	24913	-1	0.455	hypothetical protein (no hit)	0	0	unknown
Pseudomonas phage RG24	Pseudomonas_49	24924	25094	-1	0.444	hypothetical protein (no hit)	0	0	unknown
Pseudomonas phage RG24	Pseudomonas_50	25486	26103	-1	0.529	tail fiber protein	54.7	0.99	tail fiber protein
Pseudomonas phage RG24	Pseudomonas_51	26169	26405	-1	0.473	hypothetical protein (no hit)	0	0	unknown
Pseudomonas phage RG24	Pseudomonas_52	26415	26705	-1	0.481	hypothetical protein	46.1	0.93	hypothetical protein
Pseudomonas phage RG24	Pseudomonas_53	26707	27018	-1	0.474	hypothetical protein (no hit)	0	0	unknown
Pseudomonas phage RG24	Pseudomonas_54	27031	27435	-1	0.469	hypothetical protein	69.2	0.91	hypothetical protein
Pseudomonas phage RG24	Pseudomonas_55	27435	27635	-1	0.468	hypothetical protein (no hit)	0	0	unknown
Pseudomonas phage RG24	Pseudomonas_56	27713	28258	-1	0.462	hypothetical protein	38.5	0.98	hypothetical protein
Pseudomonas phage RG24	Pseudomonas_57	28670	28873	1	0.505	hypothetical protein	45.8	1	hypothetical protein
Pseudomonas phage RG24	Pseudomonas_58	28876	29043	1	0.512	hypothetical protein (no hit)	0	0	unknown
Pseudomonas phage RG24	Pseudomonas_59	29043	29432	1	0.485	hypothetical protein (no hit)	0	0	unknown
Pseudomonas phage RG24	Pseudomonas_60	29443	29712	1	0.459	hypothetical protein (no hit)	0	0	unknown
Pseudomonas phage RG24	Pseudomonas_61	29722	30156	1	0.494	deoxyuridine 5'-triphosphate nucleotide hydrolase	60.3	1	deoxyuridine 5'-triphosphate nucleotide hydrolase
Pseudomonas phage RG24	Pseudomonas_62	30169	30591	1	0.508	hypothetical protein (no hit)	0	0	unknown
Pseudomonas phage RG24	Pseudomonas_63	30617	30898	1	0.479	hypothetical protein (no hit)	0	0	unknown
Pseudomonas phage RG24	Pseudomonas_64	30938	31255	-1	0.443	hypothetical protein	52.1	0.67	hypothetical protein
Pseudomonas phage RG24	Pseudomonas_65	31268	31579	-1	0.433	hypothetical protein	35.1	0.92	hypothetical protein
Pseudomonas phage RG24	Pseudomonas_66	31560	31724	-1	0.533	hypothetical protein (no hit)	0	0	unknown
Pseudomonas phage RG24	Pseudomonas_67	31687	32160	-1	0.498	hypothetical protein (no hit)	0	0	unknown
Pseudomonas phage RG24	Pseudomonas_68	32153	32410	-1	0.453	hypothetical protein	66.7	0.94	hypothetical protein
Pseudomonas phage RG24	Pseudomonas_69	32407	32931	-1	0.476	endolysin	64.2	1	endolysin
Pseudomonas phage RG24	Pseudomonas_70	32944	34620	-1	0.485	tail fiber protein	63.3	1	tail fiber protein
Pseudomonas phage RG24	Pseudomonas_71	34664	35089	-1	0.484	hypothetical protein (no hit)	0	0	unknown
Pseudomonas phage RG24	Pseudomonas_72	35099	37672	-1	0.499	tail fiber protein	37	1	tail fiber protein
Pseudomonas phage RG24	Pseudomonas_73	37685	38416	-1	0.485	hypothetical protein	71.3	1	hypothetical protein
Pseudomonas phage RG24	Pseudomonas_74	38429	39892	-1	0.488	baseplate wedge subunit	62.1	1	baseplate wedge subunit
Pseudomonas phage RG24	Pseudomonas_75	39894	40262	-1	0.434	hypothetical protein	70.8	1	hypothetical protein
Pseudomonas phage RG24	Pseudomonas_76	40264	41028	-1	0.459	baseplate spike	62.6	0.97	baseplate spike
Pseudomonas phage RG24	Pseudomonas_77	41025	41912	-1	0.477	baseplate hub	59.9	1	baseplate hub
Pseudomonas phage RG24	Pseudomonas_78	41915	42256	-1	0.418	virion structural protein	57	1	virion structural protein
Pseudomonas phage RG24	Pseudomonas_79	42258	43100	-1	0.451	tail fiber protein	44.9	1	tail fiber protein
Pseudomonas phage RG24	Pseudomonas_80	43100	45496	-1	0.48	tail length tape measure protein	34	1	tail length tape measure protein
Pseudomonas phage RG24	Pseudomonas_81	45512	45667	-1	0.481	hypothetical protein (no hit)	0	0	unknown
Pseudomonas phage RG24	Pseudomonas_82	45748	46107	-1	0.436	tail assembly chaperone	60.7	1	tail assembly chaperone
Pseudomonas phage RG24	Pseudomonas_83	46120	46656	-1	0.486	hypothetical protein	55.3	1	hypothetical protein
Pseudomonas phage RG24	Pseudomonas_84	46656	47159	-1	0.456	hypothetical protein	66.9	0.99	hypothetical protein
Pseudomonas phage RG24	Pseudomonas_85	47218	47748	-1	0.475	virion structural protein	69.5	1	virion structural protein
Pseudomonas phage RG24	Pseudomonas_86	47783	49075	-1	0.484	tail sheath	71.2	1	tail sheath
Pseudomonas phage RG24	Pseudomonas_87	49084	49665	-1	0.464	hypothetical protein	50	1	hypothetical protein
Pseudomonas phage RG24	Pseudomonas_88	49662	50030	-1	0.482	head protein	72.4	1	head protein
Pseudomonas phage RG24	Pseudomonas_89	50039	50503	-1	0.462	hypothetical protein	55.3	0.99	hypothetical protein
Pseudomonas phage RG24	Pseudomonas_90	50487	50957	-1	0.495	hypothetical protein	61	1	hypothetical protein
Pseudomonas phage RG24	Pseudomonas_91	51004	52056	-1	0.5	major head protein	75.6	1	major head protein
Pseudomonas phage RG24	Pseudomonas_92	52071	52460	-1	0.477	hypothetical protein	87.6	1	hypothetical protein
Pseudomonas phage RG24	Pseudomonas_93	52480	53397	-1	0.474	hypothetical protein	67.6	1	hypothetical protein
Pseudomonas phage RG24	Pseudomonas_94	53394	53858	-1	0.469	putative methyltransferase	74.5	1	putative methyltransferase
Pseudomonas phage RG24	Pseudomonas_95	53867	55309	-1	0.464	portal protein	73.1	1	portal protein
Pseudomonas phage RG24	Pseudomonas_96	55319	56860	-1	0.475	terminase large subunit	77	0.98	terminase large subunit
Pseudomonas phage RG24	Pseudomonas_97	57006	57218	-1	0.493	head fiber protein	44.3	1	head fiber protein
Pseudomonas phage RG24	Pseudomonas_98	57235	58053	-1	0.477	hypothetical protein	38.4	0.65	hypothetical protein
Pseudomonas phage RG24	Pseudomonas_99	60332	60460	-1	0.473	hypothetical protein	67.6	0.87	hypothetical protein
Pseudomonas phage RG24	Pseudomonas_100	61229	61795	-1	0.489	hypothetical protein	73.8	1	hypothetical protein
Pseudomonas phage RG24	Pseudomonas_101	62791	63117	-1	0.465	hypothetical protein	38.8	1	hypothetical protein
Pseudomonas phage RG24	Pseudomonas_102	63288	63479	-1	0.458	hypothetical protein	50.9	0.96	hypothetical protein
Pseudomonas phage RG24	Pseudomonas_103	63969	64403	1	0.492	hypothetical protein (no hit)	0	0	unknown
Pseudomonas phage RG24	Pseudomonas_104	64406	64795	1	0.515	hypothetical protein	53.5	0.97	hypothetical protein
Pseudomonas phage RG24	Pseudomonas_105	64838	65419	1	0.509	ATP-dependent protease	43.3	0.99	ATP-dependent protease
Pseudomonas phage RG24	Pseudomonas_106	65473	65715	1	0.465	hypothetical protein (no hit)	0	0	unknown
Pseudomonas phage RG24	Pseudomonas_107	65712	66053	1	0.503	hypothetical protein	61.3	0.97	hypothetical protein
Pseudomonas phage RG24	Pseudomonas_108	66050	66217	1	0.482	hypothetical protein (no hit)	0	0	unknown
Pseudomonas phage RG24	Pseudomonas_109	66214	66429	1	0.486	hypothetical protein (no hit)	0	0	unknown
Pseudomonas phage RG24	Pseudomonas_110	66426	66845	1	0.512	deoxycytidylate deaminase	69.6	1	deoxycytidylate deaminase
Pseudomonas phage RG24	Pseudomonas_111	66826	67161	1	0.476	hypothetical protein	51	0.98	hypothetical protein
Pseudomonas phage RG24	Pseudomonas_112	67158	68405	1	0.49	ATP-dependent DNA ligase	57.6	1	ATP-dependent DNA ligase
Pseudomonas phage RG24	Pseudomonas_113	68416	68823	1	0.507	hypothetical protein (no hit)	0	0	unknown
Pseudomonas phage RG24	Pseudomonas_114	68888	69391	1	0.48	hypothetical protein	40	0.98	hypothetical protein
Pseudomonas phage RG24	Pseudomonas_115	69391	69987	1	0.513	phosphoesterase	58.7	0.96	phosphoesterase
Pseudomonas phage RG24	Pseudomonas_116	70010	70270	1	0.464	hypothetical protein (no hit)	0	0	unknown
Pseudomonas phage RG24	Pseudomonas_117	70263	70571	1	0.469	hypothetical protein (no hit)	0	0	unknown
Pseudomonas phage RG24	Pseudomonas_118	70564	70785	1	0.473	hypothetical protein (no hit)	0	0	unknown
Pseudomonas phage RG24	Pseudomonas_119	70785	70955	1	0.462	hypothetical protein (no hit)	0	0	unknown
Pseudomonas phage RG24	Pseudomonas_120	70946	71857	1	0.508	RNA ligase	50.2	0.99	RNA ligase
Pseudomonas phage RG24	Pseudomonas_121	71854	72261	1	0.505	ATPase	51.9	1	ATPase
Pseudomonas phage RG24	Pseudomonas_122	72273	73112	1	0.507	ribose-phosphate pyrophosphokinase	43.3	1	ribose-phosphate pyrophosphokinase
Pseudomonas phage RG24	Pseudomonas_123	73181	73369	1	0.407	hypothetical protein (no hit)	0	0	unknown
Pseudomonas phage RG24	Pseudomonas_124	73380	75179	1	0.514	nicotinamide phosphoribosyl transferase	64	1	nicotinamide phosphoribosyl transferase
Pseudomonas phage RG24	Pseudomonas_125	75244	75507	1	0.47	hypothetical protein (no hit)	0	0	unknown
Pseudomonas phage RG24	Pseudomonas_126	75680	76195	1	0.463	macro domain-containing protein	50.9	1	macro domain-containing protein
Pseudomonas phage RG24	Pseudomonas_127	76205	76543	1	0.519	hypothetical protein (no hit)	0	0	unknown
Pseudomonas phage RG24	Pseudomonas_128	76559	77194	1	0.528	hypothetical protein	47.7	1	hypothetical protein
Pseudomonas phage RG24	Pseudomonas_129	77374	77574	1	0.483	hypothetical protein (no hit)	0	0	unknown
Pseudomonas phage RG24	Pseudomonas_130	77746	79047	1	0.506	glutathionylspermidine synthase	61.5	1	glutathionylspermidine synthase
Pseudomonas phage RG24	Pseudomonas_131	79022	79243	1	0.441	hypothetical protein (no hit)	0	0	unknown
Pseudomonas phage RG24	Pseudomonas_132	79253	80029	1	0.506	PhoH-like phosphate starvation-inducible	58.7	0.96	PhoH-like phosphate starvation-inducible
Pseudomonas phage RG24	Pseudomonas_133	80026	80169	1	0.479	hypothetical protein (no hit)	0	0	unknown
Pseudomonas phage RG24	Pseudomonas_134	80132	80854	1	0.499	DprA-like DNA recombination-mediator protein	48.9	0.83	DprA-like DNA recombination-mediator protein
Pseudomonas phage RG24	Pseudomonas_135	80863	81249	1	0.512	hypothetical protein	35.9	0.82	hypothetical protein
Pseudomonas phage RG24	Pseudomonas_136	81249	81746	1	0.476	hypothetical protein	57.2	1	hypothetical protein
Pseudomonas phage RG24	Pseudomonas_137	81762	82274	1	0.54	hypothetical protein	33.1	0.83	hypothetical protein
Pseudomonas phage RG24	Pseudomonas_138	82271	82735	1	0.499	hypothetical protein (no hit)	0	0	unknown
Pseudomonas phage RG24	Pseudomonas_139	82786	83100	1	0.486	hypothetical protein	35.3	0.87	hypothetical protein
Pseudomonas phage RG24	Pseudomonas_140	83245	83688	1	0.48	hypothetical protein	47.3	1	hypothetical protein
Pseudomonas phage RG24	Pseudomonas_141	83685	83870	1	0.425	hypothetical protein (no hit)	0	0	unknown
Pseudomonas phage RG24	Pseudomonas_142	83867	84064	1	0.48	hypothetical protein (no hit)	0	0	unknown
Pseudomonas phage RG24	Pseudomonas_143	84157	84579	1	0.473	hypothetical protein	45.3	0.99	hypothetical protein
